# Supplementary material for: Online Adaptive MRI-Guided Radiotherapy for Primary Tumor and Lymph Node Boosting in Rectal Cancer
Source: Cancers (Basel). 2023 Feb 5;15(4):1009. doi: 10.3390/cancers15041009 (PMC9953931; doi:10.3390/cancers15041009)
Supplement: Supplementary file 1 [file cancers-15-01009-s001.zip]

Archive with 1 entries (1 files):
- cancers-2037727-supplementary.pdf
